# Supplementary material for: Exercise Improves Sarcopenic Obesity Through Inhibition of Ferroptosis and Activation of the AMPK/ACC Pathway
Source: Int J Mol Sci. 2026 Jan 24;27(3):1187. doi: 10.3390/ijms27031187 (PMC12897762; doi:10.3390/ijms27031187)
Supplement: Supplementary file 1 [file ijms-27-01187-s001.zip]

Archive with 5 entries (5 files):
- Figure legends of supplementary figures.pdf
- S1.tif
- S2.tif
- S3.tif
- S4.tif
